# Supplementary material for: Two new pseudoscorpion species (Pseudoscorpiones, Chthoniidae, Cheiridiidae) from the Tonga Islands, Polynesia, with a redescription of the genus Nesocheiridium
Source: Zookeys. 2020 Apr 16;927:37–51. doi: 10.3897/zookeys.927.49351 (PMC7180164; doi:10.3897/zookeys.927.49351)
Supplement: XML Treatment for Tyrannochthonius eua [file zookeys.927.49351-treatment2.xml]

<!DOCTYPE tp:taxon-treatment
  PUBLIC "-//TaxonX//DTD Taxonomic Treatment Publishing DTD v0 20100105//EN" "tax-treatment-NSO.dtd">
<tp:taxon-treatment xmlns:tp="http://www.plazi.org/taxpub"><tp:treatment-meta><kwd-group><label>Taxon classification</label><kwd><named-content xmlns:xlink="http://www.w3.org/1999/xlink" content-type="kingdom">Animalia</named-content></kwd><kwd><named-content xmlns:xlink="http://www.w3.org/1999/xlink" content-type="order">Pseudoscorpiones</named-content></kwd><kwd><named-content xmlns:xlink="http://www.w3.org/1999/xlink" content-type="family">Chthoniidae</named-content></kwd></kwd-group><mixed-citation publication-type="journal"><person-group><name><surname>Krajčovičová</surname><given-names>Katarína</given-names></name><name><surname>Matyukhin</surname><given-names>Aleksandr Vladimirovich</given-names></name><name><surname>Jana Christophoryová</surname><given-names/></name></person-group><article-title>Two new pseudoscorpion species (<tp:taxon-name><tp:taxon-name-part taxon-name-part-type="order">Pseudoscorpiones</tp:taxon-name-part></tp:taxon-name>, <tp:taxon-name><tp:taxon-name-part taxon-name-part-type="family">Chthoniidae</tp:taxon-name-part></tp:taxon-name>, <tp:taxon-name><tp:taxon-name-part taxon-name-part-type="family">Cheiridiidae</tp:taxon-name-part></tp:taxon-name>) from the Tonga Islands, Polynesia, with a redescription of the genus <italic><tp:taxon-name><tp:taxon-name-part taxon-name-part-type="genus" reg="Nesocheiridium">Nesocheiridium</tp:taxon-name-part></tp:taxon-name></italic></article-title><source>Zookeys</source><day>16</day><month>4</month><year>2020</year><volume>927</volume><fpage>37</fpage><lpage>51</lpage><pub-id pub-id-type="doi">10.3897/zookeys.927.49351</pub-id></mixed-citation></tp:treatment-meta><tp:nomenclature><tp:taxon-name><object-id xmlns:xlink="http://www.w3.org/1999/xlink" content-type="arpha" xlink:type="simple">BE47A517-201B-557F-B297-A5EB8B63071D</object-id>
              <tp:taxon-name-part taxon-name-part-type="genus" reg="Tyrannochthonius">Tyrannochthonius</tp:taxon-name-part>
              <tp:taxon-name-part taxon-name-part-type="species" reg="eua">eua</tp:taxon-name-part>
              <object-id xmlns:xlink="http://www.w3.org/1999/xlink" content-type="zoobank" xlink:type="simple">http://zoobank.org/F65825EA-F0DC-4D86-92E5-8B7D67C38383</object-id>
            </tp:taxon-name><tp:taxon-status xmlns:xlink="http://www.w3.org/1999/xlink" xlink:type="simple">sp. nov.</tp:taxon-status><xref ref-type="fig" rid="F1">Figs 1</xref><xref ref-type="fig" rid="F2">, 2</xref><xref ref-type="fig" rid="F3">, 3</xref></tp:nomenclature><tp:treatment-sec sec-type="material" id="SECID0EBMAC"><title>Material examined.</title><p><bold><italic>Holotype</italic></bold>: Polynesia • ♂; Tonga, Eua [<named-content xmlns:xlink="http://www.w3.org/1999/xlink" content-type="dwc:verbatimCoordinates" xlink:type="simple"><named-content content-type="geo-json" specific-use="{&#34;type&#34;:&#34;Point&#34;,&#34;coordinates&#34;:[-174.930000,-21.387000]}" id="NCID0EPMAC" xlink:type="simple">-21.387, -174.930</named-content></named-content>]; 215 m a.s.l.; 11 Jul. 1980; Galina Fedorovna Kurcheva leg.; moss; <bold><named-content xmlns:xlink="http://www.w3.org/1999/xlink" content-type="dwc:institutional_code" xlink:type="simple">NHMW</named-content></bold> 29197.</p></tp:treatment-sec><tp:treatment-sec sec-type="description" id="SECID0E1MAC"><title>Description.</title><p><bold><italic>Adult male</italic></bold> (Figs <xref ref-type="fig" rid="F2">2</xref>, <xref ref-type="fig" rid="F3">3</xref>). <bold><italic>Carapace</italic></bold> (Fig. <xref ref-type="fig" rid="F3">3A</xref>): 0.97 × longer than broad; with four corneate eyes; epistome present, triangular; with 18 setae arranged 6: 4: 4: 2: 2; without furrows; with two pairs of small lyrifissures, first pair situated in ocular row, second pair situated lateral to setae of posterior row. <bold><italic>Coxae</italic></bold> (Fig. <xref ref-type="fig" rid="F3">3B</xref>): coxa I with rounded apical projection, not bearing microsetae; chaetotaxy of coxae (Fig. <xref ref-type="fig" rid="F3">3B</xref>): palpal coxae 3; pedal coxae I 3, II 4, III 5, IV 5. Coxa II with eight terminally incised spines, set in an oblique row (Fig. <xref ref-type="fig" rid="F3">3B, C</xref>). Intercoxal tubercle absent. <bold><italic>Chelicera</italic></bold> (Fig. <xref ref-type="fig" rid="F3">3D</xref>): 1.53 × longer than broad; five setae on hand, all acuminate; moveable finger with one medial seta; fixed finger with 11, moveable finger with nine teeth; one ventral and two dorsal lyrifissures on hand; galea absent; serrula exterior with 15 blades; rallum consisting of seven bipinnate blades. <bold><italic>Pedipalp</italic></bold> (Fig. <xref ref-type="fig" rid="F3">3E</xref>): all setae acuminate, femur setal formula: 5: 2: 1: 3: 5; trochanter 1.44 ×, femur 4.11 ×, patella 2.11 ×, chela 5.18 ×, hand 2.18 × longer than broad. Hand without spine-like seta, dorsal surface with a single row of five chemosensory setae between trichobothria <italic>esb</italic> and <italic>ib</italic>/<italic>isb</italic>; hand and fixed chelal finger together with eight trichobothria, moveable chelal finger with four trichobothria; <italic>ib</italic> and <italic>isb</italic> close together, submedially on dorsum of chelal hand; <italic>eb</italic> and <italic>esb</italic> close together, at base of fixed finger; <italic>ist</italic> distal to <italic>eb</italic> and <italic>esb</italic>; <italic>it</italic> and <italic>est</italic> less than one areolar diameter apart, <italic>it</italic> slightly distal to <italic>est</italic>; <italic>et</italic> near tip of finger; trichobothrium <italic>st</italic> of moveable finger sub-basally; <italic>sb</italic> slightly closer to <italic>st</italic> than to <italic>b</italic>; <italic>b</italic> and <italic>t</italic> subdistally, <italic>t</italic> at same level as <italic>it</italic>; <italic>b</italic> slightly basal to <italic>est.</italic> Chelal teeth heterodentate: fixed finger with three small teeth followed by 17 large, erect, well-spaced teeth, decreasing in size towards base, distally alternating with six small intercalary teeth; moveable finger with nine large, erect, well-spaced teeth, without intercalary teeth. <bold><italic>Opisthosoma</italic></bold>: tergites and sternites undivided; setae uniseriate and acuminate. Tergal chaetotaxy I–IX: 4: 4: 4: 4: 4: 5: 6: 6: 6. Sternal chaetotaxy II–IX: 10: 28: 15: 10: 10: 8: 8: 8 (Fig. <xref ref-type="fig" rid="F3">3F</xref>). Sternal lyrifissures II–IX: 2: 2: 0: 0: 0: 0: 0: 0. Genitalia: sternite III with narrow V-shaped opening. Genitalia not studied in detail. <bold><italic>Leg I</italic></bold>: trochanter 1.13 ×, femur 4.40 ×, patella 2.75 ×, tibia 3.25 ×, tarsus 5.67 × deeper than broad. <bold><italic>Leg IV</italic></bold>: trochanter 1.22 ×, femoropatella 1.88 ×, tibia 3.43 ×, metatarsus 2.00 ×, tarsus 6.67 × deeper than broad. Tactile seta present on metatarsus of leg IV; arolium slightly shorter than claws, not divided; claws simple.</p><fig id="F1" position="float" orientation="portrait"><object-id xmlns:xlink="http://www.w3.org/1999/xlink" content-type="doi" xlink:type="simple">10.3897/zookeys.927.49351.figure1</object-id><object-id xmlns:xlink="http://www.w3.org/1999/xlink" content-type="arpha" xlink:type="simple">AFF59EA8-1297-5CAB-B49B-771A5F730E83</object-id><label>Figure 1.</label><caption><p>Distribution of the studied species: <italic><tp:taxon-name><tp:taxon-name-part taxon-name-part-type="genus" reg="Tyrannochthonius">Tyrannochthonius</tp:taxon-name-part> <tp:taxon-name-part taxon-name-part-type="species" reg="eua">eua</tp:taxon-name-part></tp:taxon-name></italic> sp. nov. (yellow triangle), <italic><tp:taxon-name><tp:taxon-name-part taxon-name-part-type="genus" reg="Nesocheiridium">Nesocheiridium</tp:taxon-name-part> <tp:taxon-name-part taxon-name-part-type="species" reg="stellatum">stellatum</tp:taxon-name-part></tp:taxon-name></italic> (white circle), <italic><tp:taxon-name><tp:taxon-name-part taxon-name-part-type="genus" reg="Nesocheiridium">N.</tp:taxon-name-part> <tp:taxon-name-part taxon-name-part-type="species" reg="onevai">onevai</tp:taxon-name-part></tp:taxon-name></italic> sp. nov. (red circle).</p></caption><graphic xmlns:xlink="http://www.w3.org/1999/xlink" xlink:href="zookeys-927-037-g001.jpg" position="float" orientation="portrait" xlink:type="simple" id="oo_400616.jpg"><uri content-type="original_file" xlink:type="simple">https://binary.pensoft.net/fig/400616</uri></graphic></fig><fig id="F2" position="float" orientation="portrait"><object-id xmlns:xlink="http://www.w3.org/1999/xlink" content-type="doi" xlink:type="simple">10.3897/zookeys.927.49351.figure2</object-id><object-id xmlns:xlink="http://www.w3.org/1999/xlink" content-type="arpha" xlink:type="simple">2FB4A65D-56B9-5DD0-A02F-719CE495D41E</object-id><label>Figure 2.</label><caption><p><italic><tp:taxon-name><tp:taxon-name-part taxon-name-part-type="genus" reg="Tyrannochthonius">Tyrannochthonius</tp:taxon-name-part> <tp:taxon-name-part taxon-name-part-type="species" reg="eua">eua</tp:taxon-name-part></tp:taxon-name></italic> sp. nov., holotype male, dorsal. Scale bar: 1 mm.</p></caption><graphic xmlns:xlink="http://www.w3.org/1999/xlink" xlink:href="zookeys-927-037-g002.jpg" position="float" orientation="portrait" xlink:type="simple" id="oo_400617.jpg"><uri content-type="original_file" xlink:type="simple">https://binary.pensoft.net/fig/400617</uri></graphic></fig><p><bold><italic><tp:taxon-name><tp:taxon-name-part taxon-name-part-type="genus" reg="Dimensions">Dimensions</tp:taxon-name-part></tp:taxon-name></italic></bold> (length/width or, in the case of the legs, length/depth) in mm. Body length 1.10. Pedipalp: trochanter 0.13/0.09, femur 0.37/0.09, patella 0.19/0.09, chela 0.57/0.11, hand 0.24/0.11, fixed finger 0.31, moveable finger 0.33. Chelicera 0.26/0.17, moveable finger 0.15. Carapace 0.38/0.39. Leg I: trochanter 0.09/0.08, femur 0.22/0.05, patella 0.11/0.04, tibia 0.13/0.04, tarsus 0.17/0.03. Leg IV: trochanter 0.11/0.09, femoropatella 0.32/0.17, tibia 0.24/0.07, metatarsus 0.12/0.06, tarsus 0.20/0.03.</p></tp:treatment-sec><tp:treatment-sec sec-type="etymology" id="SECID0EDDAE"><title>Etymology.</title><p>The specific epithet refers to the island of Eua, on which this species occurs. It is used as a noun in apposition.</p></tp:treatment-sec><tp:treatment-sec sec-type="remarks" id="SECID0EIDAE"><title>Remarks.</title><p>The presence of intercalary teeth on the fixed chelal finger but not on the moveable chelal finger is unusual in <italic><tp:taxon-name><tp:taxon-name-part taxon-name-part-type="genus" reg="Tyrannochthonius">Tyrannochthonius</tp:taxon-name-part></tp:taxon-name></italic> species. However, a few other species possess this combination: <italic><tp:taxon-name><tp:taxon-name-part taxon-name-part-type="genus" reg="Tyrannochthonius">T.</tp:taxon-name-part> <tp:taxon-name-part taxon-name-part-type="species" reg="convivus">convivus</tp:taxon-name-part></tp:taxon-name></italic> Beier, 1974, <italic><tp:taxon-name><tp:taxon-name-part taxon-name-part-type="genus" reg="Tyrannochthonius">T.</tp:taxon-name-part> <tp:taxon-name-part taxon-name-part-type="species" reg="brasiliensis">brasiliensis</tp:taxon-name-part></tp:taxon-name></italic> Mahnert, 1979, <italic><tp:taxon-name><tp:taxon-name-part taxon-name-part-type="genus" reg="Tyrannochthonius">T.</tp:taxon-name-part> <tp:taxon-name-part taxon-name-part-type="species" reg="amazonicus">amazonicus</tp:taxon-name-part></tp:taxon-name></italic> Mahnert, 1979, <italic><tp:taxon-name><tp:taxon-name-part taxon-name-part-type="genus" reg="Tyrannochthonius">T.</tp:taxon-name-part> <tp:taxon-name-part taxon-name-part-type="species" reg="rex">rex</tp:taxon-name-part></tp:taxon-name></italic> Harvey, 1989, and <italic><tp:taxon-name><tp:taxon-name-part taxon-name-part-type="genus" reg="Tyrannochthonius">T.</tp:taxon-name-part> <tp:taxon-name-part taxon-name-part-type="species" reg="swiftae">swiftae</tp:taxon-name-part></tp:taxon-name></italic> Muchmore, 1993 (<xref ref-type="bibr" rid="B6">Beier 1974</xref>; <xref ref-type="bibr" rid="B22">Mahnert 1979</xref>; <xref ref-type="bibr" rid="B14">Harvey 1989</xref>; <xref ref-type="bibr" rid="B29">Muchmore 2000</xref>). <italic><tp:taxon-name><tp:taxon-name-part taxon-name-part-type="genus" reg="Tyrannochthonius">Tyrannochthonius</tp:taxon-name-part> <tp:taxon-name-part taxon-name-part-type="species" reg="eua">eua</tp:taxon-name-part></tp:taxon-name></italic> sp. nov. differs from <italic><tp:taxon-name><tp:taxon-name-part taxon-name-part-type="genus" reg="Tyrannochthonius">T.</tp:taxon-name-part> <tp:taxon-name-part taxon-name-part-type="species" reg="convivus">convivus</tp:taxon-name-part></tp:taxon-name></italic>, <italic><tp:taxon-name><tp:taxon-name-part taxon-name-part-type="genus" reg="Tyrannochthonius">T.</tp:taxon-name-part> <tp:taxon-name-part taxon-name-part-type="species" reg="amazonicus">amazonicus</tp:taxon-name-part></tp:taxon-name></italic>, <italic><tp:taxon-name><tp:taxon-name-part taxon-name-part-type="genus" reg="Tyrannochthonius">T.</tp:taxon-name-part> <tp:taxon-name-part taxon-name-part-type="species" reg="rex">rex</tp:taxon-name-part></tp:taxon-name></italic>, and <italic><tp:taxon-name><tp:taxon-name-part taxon-name-part-type="genus" reg="Tyrannochthonius">T.</tp:taxon-name-part> <tp:taxon-name-part taxon-name-part-type="species" reg="swiftae">swiftae</tp:taxon-name-part></tp:taxon-name></italic> by the significantly shorter palpal femur length (0.37 mm, versus 0.42–0.49 mm in <italic><tp:taxon-name><tp:taxon-name-part taxon-name-part-type="genus" reg="Tyrannochthonius">T.</tp:taxon-name-part> <tp:taxon-name-part taxon-name-part-type="species" reg="convivus">convivus</tp:taxon-name-part></tp:taxon-name></italic>, 0.46–0.56 mm in <italic><tp:taxon-name><tp:taxon-name-part taxon-name-part-type="genus" reg="Tyrannochthonius">T.</tp:taxon-name-part> <tp:taxon-name-part taxon-name-part-type="species" reg="amazonicus">amazonicus</tp:taxon-name-part></tp:taxon-name></italic>, 1.24–1.34 mm in <italic><tp:taxon-name><tp:taxon-name-part taxon-name-part-type="genus" reg="Tyrannochthonius">T.</tp:taxon-name-part> <tp:taxon-name-part taxon-name-part-type="species" reg="rex">rex</tp:taxon-name-part></tp:taxon-name></italic>, and 0.53 mm in <italic><tp:taxon-name><tp:taxon-name-part taxon-name-part-type="genus" reg="Tyrannochthonius">T.</tp:taxon-name-part> <tp:taxon-name-part taxon-name-part-type="species" reg="swiftae">swiftae</tp:taxon-name-part></tp:taxon-name></italic>). It also differs from <italic><tp:taxon-name><tp:taxon-name-part taxon-name-part-type="genus" reg="Tyrannochthonius">T.</tp:taxon-name-part> <tp:taxon-name-part taxon-name-part-type="species" reg="amazonicus">amazonicus</tp:taxon-name-part></tp:taxon-name></italic>, <italic><tp:taxon-name><tp:taxon-name-part taxon-name-part-type="genus" reg="Tyrannochthonius">T.</tp:taxon-name-part> <tp:taxon-name-part taxon-name-part-type="species" reg="rex">rex</tp:taxon-name-part></tp:taxon-name></italic>, and <italic><tp:taxon-name><tp:taxon-name-part taxon-name-part-type="genus" reg="Tyrannochthonius">T.</tp:taxon-name-part> <tp:taxon-name-part taxon-name-part-type="species" reg="swiftae">swiftae</tp:taxon-name-part></tp:taxon-name></italic> in having a lower number of teeth on fixed chelal fingers. In contrast, <italic><tp:taxon-name><tp:taxon-name-part taxon-name-part-type="genus" reg="Tyrannochthonius">T.</tp:taxon-name-part> <tp:taxon-name-part taxon-name-part-type="species" reg="brasiliensis">brasiliensis</tp:taxon-name-part></tp:taxon-name></italic> has a shorter palpal femur (length 0.28 mm) than <italic><tp:taxon-name><tp:taxon-name-part taxon-name-part-type="genus" reg="Tyrannochthonius">T.</tp:taxon-name-part> <tp:taxon-name-part taxon-name-part-type="species" reg="eua">eua</tp:taxon-name-part></tp:taxon-name></italic> sp. nov., as well as lower number of coxal spines on coxae II (4–5, versus 8 in <italic><tp:taxon-name><tp:taxon-name-part taxon-name-part-type="genus" reg="Tyrannochthonius">T.</tp:taxon-name-part> <tp:taxon-name-part taxon-name-part-type="species" reg="eua">eua</tp:taxon-name-part></tp:taxon-name></italic> sp. nov.).</p><fig id="F3" position="float" orientation="portrait"><object-id xmlns:xlink="http://www.w3.org/1999/xlink" content-type="doi" xlink:type="simple">10.3897/zookeys.927.49351.figure3</object-id><object-id xmlns:xlink="http://www.w3.org/1999/xlink" content-type="arpha" xlink:type="simple">D6FCAD20-8B7A-5789-A638-39E2B2538F9F</object-id><label>Figure 3.</label><caption><p><italic><tp:taxon-name><tp:taxon-name-part taxon-name-part-type="genus" reg="Tyrannochthonius">Tyrannochthonius</tp:taxon-name-part> <tp:taxon-name-part taxon-name-part-type="species" reg="eua">eua</tp:taxon-name-part></tp:taxon-name></italic> sp. nov., holotype male, dorsal <bold>A</bold> carapace <bold>B</bold> coxae <bold>C</bold> coxal spines <bold>D</bold> right chelicera <bold>E</bold> right chela, showing trichobothrial pattern <bold>F</bold> chaetotaxy of genital area (sternites II–III). Abbreviations: trichobothria of moveable chelal finger: <italic>t</italic>–terminal, <italic>b</italic>–basal, <italic>sb</italic>–subbasal, <italic>st</italic>–subterminal; trichobothria of fixed chelal finger: <italic>dx</italic>–duplex trichobothria, <italic>et</italic>–exterior terminal, <italic>it</italic>–interior terminal, <italic>est</italic>–exterior subterminal, <italic>ist</italic>–interior subterminal, <italic>esb</italic>–exterior subbasal, <italic>eb</italic>–exterior basal, <italic>isb</italic>–interior subbasal, <italic>ib</italic>–interior basal. Scale bars: 0.1 mm.</p></caption><graphic xmlns:xlink="http://www.w3.org/1999/xlink" xlink:href="zookeys-927-037-g003.jpg" position="float" orientation="portrait" xlink:type="simple" id="oo_400618.jpg"><uri content-type="original_file" xlink:type="simple">https://binary.pensoft.net/fig/400618</uri></graphic></fig></tp:treatment-sec><ref-list><ref id="B6"><mixed-citation xmlns:xlink="http://www.w3.org/1999/xlink" xlink:type="simple"><person-group><name name-style="western"><surname>Beier</surname><given-names>M</given-names></name></person-group> (<year>1974</year>) <article-title>Pseudoscorpione aus Südindien des Naturhistorischen Museums in Genf.</article-title><source>Revue Suisse de Zoologie</source><volume>81</volume>(<issue>4</issue>): <fpage>999</fpage>–<lpage>1017</lpage>. <ext-link xlink:type="simple" ext-link-type="doi" xlink:href="10.5962/bhl.part.76057">https://doi.org/10.5962/bhl.part.76057</ext-link></mixed-citation></ref><ref id="B22"><mixed-citation xmlns:xlink="http://www.w3.org/1999/xlink" xlink:type="simple"><person-group><name name-style="western"><surname>Mahnert</surname><given-names>V</given-names></name></person-group> (<year>1979</year>) <article-title>Pseudoskorpione (<tp:taxon-name><tp:taxon-name-part taxon-name-part-type="class">Arachnida</tp:taxon-name-part></tp:taxon-name>) aus dem Amazonas-Gebiet (Brasilien).</article-title><source>Revue Suisse Zoologie</source><volume>86</volume>(<issue>3</issue>): <fpage>719</fpage>–<lpage>810</lpage>. <ext-link xlink:type="simple" ext-link-type="doi" xlink:href="10.5962/bhl.part.82338">https://doi.org/10.5962/bhl.part.82338</ext-link></mixed-citation></ref><ref id="B14"><mixed-citation xmlns:xlink="http://www.w3.org/1999/xlink" xlink:type="simple"><person-group><name name-style="western"><surname>Harvey</surname><given-names>MS</given-names></name></person-group> (<year>1989</year>) <article-title>Two new cavernicolous chthoniids from Australia, with notes on the generic placement of the south-western Pacific species attributed to the genera <italic><tp:taxon-name><tp:taxon-name-part taxon-name-part-type="genus">Paraliochthonius</tp:taxon-name-part></tp:taxon-name></italic> Beier and <italic><tp:taxon-name><tp:taxon-name-part taxon-name-part-type="genus">Morikawa</tp:taxon-name-part></tp:taxon-name></italic> Chamberlin (<tp:taxon-name><tp:taxon-name-part taxon-name-part-type="order">Pseudoscorpionida</tp:taxon-name-part></tp:taxon-name>: <tp:taxon-name><tp:taxon-name-part taxon-name-part-type="family">Chthoniidae</tp:taxon-name-part></tp:taxon-name>).</article-title><source>Bulletin of the British Arachnological Society</source><volume>8</volume>(<issue>1</issue>): <fpage>21</fpage>–<lpage>29</lpage>.</mixed-citation></ref><ref id="B29"><mixed-citation xmlns:xlink="http://www.w3.org/1999/xlink" xlink:type="simple"><person-group><name name-style="western"><surname>Muchmore</surname><given-names>WB</given-names></name></person-group> (<year>2000</year>) <article-title>The <tp:taxon-name><tp:taxon-name-part taxon-name-part-type="order">Pseudoscorpionida</tp:taxon-name-part></tp:taxon-name> of Hawaii. Part I. Introduction and <tp:taxon-name><tp:taxon-name-part taxon-name-part-type="superfamily">Chthonioidea</tp:taxon-name-part></tp:taxon-name>.</article-title><source>Proceedings of the Entomological Society of Hawaii</source><volume>34</volume>: <fpage>147</fpage>–<lpage>162</lpage>.</mixed-citation></ref></ref-list></tp:taxon-treatment>
