# Supplementary material for: Two new pseudoscorpion species (Pseudoscorpiones, Chthoniidae, Cheiridiidae) from the Tonga Islands, Polynesia, with a redescription of the genus Nesocheiridium
Source: Zookeys. 2020 Apr 16;927:37–51. doi: 10.3897/zookeys.927.49351 (PMC7180164; doi:10.3897/zookeys.927.49351)
Supplement: XML Treatment for Nesocheiridium [file zookeys.927.49351-treatment3.xml]

<!DOCTYPE tp:taxon-treatment
  PUBLIC "-//TaxonX//DTD Taxonomic Treatment Publishing DTD v0 20100105//EN" "tax-treatment-NSO.dtd">
<tp:taxon-treatment xmlns:tp="http://www.plazi.org/taxpub"><tp:treatment-meta><kwd-group><label>Taxon classification</label><kwd><named-content xmlns:xlink="http://www.w3.org/1999/xlink" content-type="kingdom">Animalia</named-content></kwd><kwd><named-content xmlns:xlink="http://www.w3.org/1999/xlink" content-type="order">Pseudoscorpiones</named-content></kwd><kwd><named-content xmlns:xlink="http://www.w3.org/1999/xlink" content-type="family">Cheiridiidae</named-content></kwd></kwd-group><mixed-citation publication-type="journal"><person-group><name><surname>Krajčovičová</surname><given-names>Katarína</given-names></name><name><surname>Matyukhin</surname><given-names>Aleksandr Vladimirovich</given-names></name><name><surname>Jana Christophoryová</surname><given-names/></name></person-group><article-title>Two new pseudoscorpion species (<tp:taxon-name><tp:taxon-name-part taxon-name-part-type="order">Pseudoscorpiones</tp:taxon-name-part></tp:taxon-name>, <tp:taxon-name><tp:taxon-name-part taxon-name-part-type="family">Chthoniidae</tp:taxon-name-part></tp:taxon-name>, <tp:taxon-name><tp:taxon-name-part taxon-name-part-type="family">Cheiridiidae</tp:taxon-name-part></tp:taxon-name>) from the Tonga Islands, Polynesia, with a redescription of the genus <italic><tp:taxon-name><tp:taxon-name-part taxon-name-part-type="genus" reg="Nesocheiridium">Nesocheiridium</tp:taxon-name-part></tp:taxon-name></italic></article-title><source>Zookeys</source><day>16</day><month>4</month><year>2020</year><volume>927</volume><fpage>37</fpage><lpage>51</lpage><pub-id pub-id-type="doi">10.3897/zookeys.927.49351</pub-id></mixed-citation></tp:treatment-meta><tp:nomenclature><tp:taxon-name><object-id xmlns:xlink="http://www.w3.org/1999/xlink" content-type="arpha" xlink:type="simple">1748BCAE-FD11-5AED-AC97-BF9C45F0408F</object-id>
                <tp:taxon-name-part taxon-name-part-type="genus" reg="Nesocheiridium">Nesocheiridium</tp:taxon-name-part>
              </tp:taxon-name><tp:taxon-authority>Beier, 1957</tp:taxon-authority></tp:nomenclature><tp:treatment-sec sec-type="diagnosis" id="SECID0ESOAE"><title>Diagnosis.</title><p>Small species, with adult body length ranging from 0.85 to 0.94 mm. Integument coarsely granulate, dorsally granuloreticulate. Vestitural setae relatively long, arcuate with a small spine, often covered by a fine exudate, giving them a leaf-like shape. Carapace narrowed towards anterior end, with short cucullus and a deep, submedian, transverse furrow. One pair of eyes. Cheliceral hand with four setae (seta <italic>ls</italic> absent), all acuminate. Galea long and slender, simple in male, with three terminal rami in female. Rallum of four blades, distal one enlarged and dentate. Ten abdominal tergites visible in dorsal view, I–IX divided. Ventral anal opening large and circular. Pedipalps densely and strongly granulate, including hand and the base of the fixed fingers, femur pedicellate. Fixed chelal finger with granulate swelling mesally, most distinct from ventro-lateral view. Chelal fingers slightly shorter than hand without pedicel. Venom apparatus present in both chelal fingers. Seven trichobothria present on fixed chelal finger, situated mainly in its basal half. Trichobothria <italic>ib</italic> and <italic>ist</italic> located distad of the granulate swelling, <italic>eb</italic> and <italic>esb</italic> situated close together subbasally. Moveable chelal finger with two trichobothria, situated in its basal half.</p></tp:treatment-sec><tp:treatment-sec sec-type="remarks" id="SECID0ECPAE"><title>Remarks.</title><p><italic><tp:taxon-name><tp:taxon-name-part taxon-name-part-type="genus" reg="Nesocheiridium">Nesocheiridium</tp:taxon-name-part></tp:taxon-name></italic> shares a combination of characters with most genera in the subfamily <tp:taxon-name><tp:taxon-name-part taxon-name-part-type="subfamily">Cheiridiinae</tp:taxon-name-part></tp:taxon-name>: reduced number of trichobothria on fixed chelal finger (seven at most) and moveable finger (two at most), four setae present on cheliceral hand, first blade of rallum enlarged, femur and patella of legs fused, tarsus of legs as about the same length as tibia (<xref ref-type="bibr" rid="B9">Chamberlin 1931</xref>; <xref ref-type="bibr" rid="B3">Beier 1957</xref>). The present study confirms the characters mentioned by <xref ref-type="bibr" rid="B3">Beier (1957)</xref> to justify the genus <italic><tp:taxon-name><tp:taxon-name-part taxon-name-part-type="genus" reg="Nesocheiridium">Nesocheiridium</tp:taxon-name-part></tp:taxon-name></italic>, namely the short cucullus, presence of a granulate swelling on the fixed chelal finger, trichobothria <italic>ib</italic> and <italic>ist</italic> located distad of the granulate swelling, and <italic>eb</italic> and <italic>esb</italic> situated close together subbasally.</p></tp:treatment-sec><ref-list><ref id="B9"><mixed-citation xmlns:xlink="http://www.w3.org/1999/xlink" xlink:type="simple"><person-group><name name-style="western"><surname>Chamberlin</surname><given-names>JC</given-names></name></person-group> (<year>1931</year>) <article-title>The arachnid order Chelonethida.</article-title><source>Stanford University Publications, Biological Sciences</source><volume>7</volume>(<issue>1</issue>): <fpage>1</fpage>–<lpage>284</lpage>.</mixed-citation></ref><ref id="B3"><mixed-citation xmlns:xlink="http://www.w3.org/1999/xlink" xlink:type="simple"><person-group><name name-style="western"><surname>Beier</surname><given-names>M</given-names></name></person-group> (<year>1957</year>) <article-title><tp:taxon-name><tp:taxon-name-part taxon-name-part-type="order">Pseudoscorpionida</tp:taxon-name-part></tp:taxon-name>.</article-title><source>Insects of Micronesia</source><volume>3</volume>(<issue>1</issue>): <fpage>1</fpage>–<lpage>64</lpage>.</mixed-citation></ref></ref-list></tp:taxon-treatment>
