# Supplementary material for: Two new pseudoscorpion species (Pseudoscorpiones, Chthoniidae, Cheiridiidae) from the Tonga Islands, Polynesia, with a redescription of the genus Nesocheiridium
Source: Zookeys. 2020 Apr 16;927:37–51. doi: 10.3897/zookeys.927.49351 (PMC7180164; doi:10.3897/zookeys.927.49351)
Supplement: XML Treatment for Nesocheiridium stellatum [file zookeys.927.49351-treatment4.xml]

<!DOCTYPE tp:taxon-treatment
  PUBLIC "-//TaxonX//DTD Taxonomic Treatment Publishing DTD v0 20100105//EN" "tax-treatment-NSO.dtd">
<tp:taxon-treatment xmlns:tp="http://www.plazi.org/taxpub"><tp:treatment-meta><kwd-group><label>Taxon classification</label><kwd><named-content xmlns:xlink="http://www.w3.org/1999/xlink" content-type="kingdom">Animalia</named-content></kwd><kwd><named-content xmlns:xlink="http://www.w3.org/1999/xlink" content-type="order">Pseudoscorpiones</named-content></kwd><kwd><named-content xmlns:xlink="http://www.w3.org/1999/xlink" content-type="family">Cheiridiidae</named-content></kwd></kwd-group><mixed-citation publication-type="journal"><person-group><name><surname>Krajčovičová</surname><given-names>Katarína</given-names></name><name><surname>Matyukhin</surname><given-names>Aleksandr Vladimirovich</given-names></name><name><surname>Jana Christophoryová</surname><given-names/></name></person-group><article-title>Two new pseudoscorpion species (<tp:taxon-name><tp:taxon-name-part taxon-name-part-type="order">Pseudoscorpiones</tp:taxon-name-part></tp:taxon-name>, <tp:taxon-name><tp:taxon-name-part taxon-name-part-type="family">Chthoniidae</tp:taxon-name-part></tp:taxon-name>, <tp:taxon-name><tp:taxon-name-part taxon-name-part-type="family">Cheiridiidae</tp:taxon-name-part></tp:taxon-name>) from the Tonga Islands, Polynesia, with a redescription of the genus <italic><tp:taxon-name><tp:taxon-name-part taxon-name-part-type="genus" reg="Nesocheiridium">Nesocheiridium</tp:taxon-name-part></tp:taxon-name></italic></article-title><source>Zookeys</source><day>16</day><month>4</month><year>2020</year><volume>927</volume><fpage>37</fpage><lpage>51</lpage><pub-id pub-id-type="doi">10.3897/zookeys.927.49351</pub-id></mixed-citation></tp:treatment-meta><tp:nomenclature><tp:taxon-name><object-id xmlns:xlink="http://www.w3.org/1999/xlink" content-type="arpha" xlink:type="simple">5B6AF392-D24D-543D-86F9-60A20685DD9F</object-id>
                <tp:taxon-name-part taxon-name-part-type="genus" reg="Nesocheiridium">Nesocheiridium</tp:taxon-name-part>
                <tp:taxon-name-part taxon-name-part-type="species" reg="stellatum">stellatum</tp:taxon-name-part>
              </tp:taxon-name><tp:taxon-authority>Beier, 1957</tp:taxon-authority><xref ref-type="fig" rid="F1">Figs 1</xref><xref ref-type="fig" rid="F4">, 4A</xref><xref ref-type="fig" rid="F5">, 5</xref></tp:nomenclature><tp:treatment-sec sec-type="material" id="SECID0E6RAE"><title>Material examined.</title><p><bold><italic>Holotype</italic></bold>: Northern Mariana Islands • ♂; Saipan, Mount Marpi [<named-content xmlns:xlink="http://www.w3.org/1999/xlink" content-type="dwc:verbatimCoordinates" xlink:type="simple"><named-content content-type="geo-json" specific-use="{&#34;type&#34;:&#34;Point&#34;,&#34;coordinates&#34;:[145.817000,15.283000]}" id="NCID0ENSAE" xlink:type="simple">15.283, 145.817</named-content></named-content>]; 40 m a.s.l.; 01 Mar. 1945; Henry S. Dybas leg.; under stone; <bold><named-content xmlns:xlink="http://www.w3.org/1999/xlink" content-type="dwc:institutional_code" xlink:type="simple">FMNH</named-content>-INS</bold> 0000 011 070.</p></tp:treatment-sec><tp:treatment-sec sec-type="redescription" id="SECID0EZSAE"><title>Redescription.</title><p><bold><italic>Adult male</italic></bold> (Figs <xref ref-type="fig" rid="F4">4A</xref>, <xref ref-type="fig" rid="F5">5</xref>). Integument coarsely granulate, dorsally granuloreticulate (Fig. <xref ref-type="fig" rid="F5">5B, C</xref>). Vestitural setae arcuate with a small spine, often covered by a fine exudate giving them a leaf-like shape (Fig. <xref ref-type="fig" rid="F5">5A, D, E</xref>). <bold><italic>Carapace</italic></bold> (Figs <xref ref-type="fig" rid="F4">4A</xref>, <xref ref-type="fig" rid="F5">5A</xref>): 0.85 × longer than broad, subtriangular, distally narrowed; cucullus short; two distinct eyes with lenses; submedian transverse furrow deep; anterior disk laterally with perceptible swellings; posterior disk without a medial depression (Fig. <xref ref-type="fig" rid="F4">4A</xref>); with 43 leaf-like setae (24 before furrow, 19 behind); with one pair of lyrifissures in ocular area. <bold><italic>Chelicera</italic></bold> (Fig. <xref ref-type="fig" rid="F5">5F</xref>): 1.60 × longer than broad; four setae on hand, all setae acuminate; moveable finger with one short seta; fixed finger with three teeth near the tip; with two lyrifissures on hand; galea long, slender, stylet-like, without rami; serrula exterior with 10 blades; rallum consisting of four blades. <bold><italic>Coxae</italic></bold> (Fig. <xref ref-type="fig" rid="F5">5G</xref>): coarsely granulate; chaetotaxy: manducatory process three acuminate setae, rest of palpal coxa with three acuminate and five leaf-like setae in anterior half; pedal coxae I six or seven acuminate setae, II seven acuminate setae, III six or seven acuminate setae, IV 9 or 10 acuminate setae. Lyrifissures: one or two on coxa III, 1 on coxa IV; maxillary lyrifissures not visible. <bold><italic>Pedipalp</italic></bold> (Fig. <xref ref-type="fig" rid="F5">5H–K</xref>): coarsely granulate; trochanter with distinct dorsal hump; patella with distinct pedicel. Trochanter 1.40 ×, femur 4.13 ×, patella 2.89 ×, chela 3.62 ×, hand with pedicel 2.15 × longer than broad. Chela, including base of fixed finger, coarsely granulate (Fig. <xref ref-type="fig" rid="F5">5K</xref>). Venom apparatus present in both fingers. Fixed chelal finger with seven trichobothria, moveable finger with two. Fixed finger with 16 flat marginal teeth; moveable finger with three flat marginal teeth. Fixed finger with granulate swelling mesally (Fig. <xref ref-type="fig" rid="F5">5I</xref>), trichobothria <italic>ib</italic> and <italic>ist</italic> distad of swelling. Arrangement of trichobothria as in Figure <xref ref-type="fig" rid="F5">5J</xref>. <bold><italic>Opisthosoma</italic></bold>: Tergal chaetotaxy: 4+5: 6+6: 6+6: 6+7: 7+6: 7+7: 8+8: 7+7: 6+5: 5+5; I–X with leaf-like setae. Tergal lyrifissures I–X: 0+0: 1+1: 1+1: 1+1: 1+1: 1+1: 1+1: 0+0: 0+0: 0+0: 0+0. Tergal pores I–X: 0+0: 0+0: 0+0: 0+0: 2+2: 0+0: 2+1: 0+0: 0+3: 0+3. Sternal chaetotaxy (Fig. <xref ref-type="fig" rid="F5">5L</xref>): 17: 10: 5+4: 7+6: 7+8: 7+7: 5+6: 7+6: 5+6: 3+3; II–VII with acuminate setae, VIII–XI with leaf-like setae. Sternal lyrifissures II–XI: 2: 2: 1+1: 0+0: 1+1: 1+1: 1+1: 1+1: 1+1: 0+0. Sternal pores II–XI: 4: 0: 7+8: 7+7: 5+6: 1+1: 0+0: 0+0: 1+2: 3+3. Anal opercula each with two short, acuminate setae. Genitalia not studied in detail. <bold><italic>Leg I</italic></bold> (Fig. <xref ref-type="fig" rid="F5">5M</xref>): trochanter 0.86 ×, femoropatella 3.60 ×, tibia 3.00 ×, tarsus 4.33 × deeper than broad. <bold><italic>Leg IV</italic></bold> (Fig. <xref ref-type="fig" rid="F5">5N</xref>): trochanter 1.43 ×, femoropatella 3.83 ×, tibia 3.60 ×, tarsus 5.67 × longer than deep. No tactile setae present; claws simple; arolia shorter than claws.</p><fig id="F4" position="float" orientation="portrait"><object-id xmlns:xlink="http://www.w3.org/1999/xlink" content-type="doi" xlink:type="simple">10.3897/zookeys.927.49351.figure4</object-id><object-id xmlns:xlink="http://www.w3.org/1999/xlink" content-type="arpha" xlink:type="simple">F94B4AB5-37D1-54E9-9AF2-AB2A8C0BAF65</object-id><label>Figure 4.</label><caption><p><italic><tp:taxon-name><tp:taxon-name-part taxon-name-part-type="genus" reg="Nesocheiridium">Nesocheiridium</tp:taxon-name-part></tp:taxon-name></italic> species, dorsal view <bold>A</bold><italic><tp:taxon-name><tp:taxon-name-part taxon-name-part-type="genus" reg="Nesocheiridium">N.</tp:taxon-name-part> <tp:taxon-name-part taxon-name-part-type="species" reg="stellatum">stellatum</tp:taxon-name-part></tp:taxon-name></italic>, holotype male <bold>B</bold><italic><tp:taxon-name><tp:taxon-name-part taxon-name-part-type="genus" reg="Nesocheiridium">N.</tp:taxon-name-part> <tp:taxon-name-part taxon-name-part-type="species" reg="onevai">onevai</tp:taxon-name-part></tp:taxon-name></italic> sp. nov., holotype female. Arrow indicates widening of palpal patella. Scale bar: 0.5 mm.</p></caption><graphic xmlns:xlink="http://www.w3.org/1999/xlink" xlink:href="zookeys-927-037-g004.jpg" position="float" orientation="portrait" xlink:type="simple" id="oo_400619.jpg"><uri content-type="original_file" xlink:type="simple">https://binary.pensoft.net/fig/400619</uri></graphic></fig><fig id="F5" position="float" orientation="portrait"><object-id xmlns:xlink="http://www.w3.org/1999/xlink" content-type="doi" xlink:type="simple">10.3897/zookeys.927.49351.figure5</object-id><object-id xmlns:xlink="http://www.w3.org/1999/xlink" content-type="arpha" xlink:type="simple">6FCE60A1-AFF3-5EEA-BFD4-3D44A91B08FC</object-id><label>Figure 5.</label><caption><p><italic><tp:taxon-name><tp:taxon-name-part taxon-name-part-type="genus" reg="Nesocheiridium">Nesocheiridium</tp:taxon-name-part> <tp:taxon-name-part taxon-name-part-type="species" reg="stellatum">stellatum</tp:taxon-name-part></tp:taxon-name></italic>, holotype male <bold>A</bold> carapace <bold>B, C</bold> details of granulation types on carapace <bold>D</bold> leaf-like seta <bold>E</bold> arcuate seta with a small spine <bold>F</bold> right chelicera <bold>G</bold> coxae <bold>H</bold> right palp minus chela <bold>I</bold> chelal fingers, ventro-lateral view, showing swelling on fixed finger <bold>J</bold> right chela <bold>K</bold> detail of granulation on chela <bold>L</bold> chaetotaxy of genital area (sternites II–III) <bold>M</bold> right leg I <bold>N</bold> right leg IV. Abbreviations as for Figure <xref ref-type="fig" rid="F3">3</xref>. Scale bars: 0.1 mm.</p></caption><graphic xmlns:xlink="http://www.w3.org/1999/xlink" xlink:href="zookeys-927-037-g005.jpg" position="float" orientation="portrait" xlink:type="simple" id="oo_400620.jpg"><uri content-type="original_file" xlink:type="simple">https://binary.pensoft.net/fig/400620</uri></graphic></fig><p><bold><italic><tp:taxon-name><tp:taxon-name-part taxon-name-part-type="genus" reg="Dimensions">Dimensions</tp:taxon-name-part></tp:taxon-name></italic></bold> (length/width or, for legs, length/depth) in mm. Body length 0.94. Pedipalp: trochanter 0.14/0.10, femur 0.33/0.08, patella 0.26/0.09, chela 0.47/0.13, hand with pedicel 0.28/0.13, hand without pedicel 0.23, moveable finger 0.21. Chelicera: 0.08/0.05, moveable finger 0.07. Carapace 0.34/0.40. Leg I: trochanter 0.06/0.07, femoropatella 0.18/0.05, tibia 0.12/0.04, tarsus 0.13/0.03. Leg IV: trochanter 0.10/0.07, femoropatella 0.23/0.06, tibia 0.18/0.05, tarsus 0.17/0.03.</p></tp:treatment-sec><tp:treatment-sec sec-type="remarks" id="SECID0ENZAE"><title>Remarks.</title><p>Some of the morphometric values given here differ slightly from the original description (<xref ref-type="bibr" rid="B3">Beier 1957</xref>) (e.g., body size 0.94 versus 0.90 mm; length of carapace 0.34 versus 0.32 mm; width of carapace 0.40 versus 0.37 mm).</p></tp:treatment-sec><tp:treatment-sec><!--Section generated to contain objects referenced in tp:taxon-treatment.--><fig id="F1" position="float" orientation="portrait"><object-id xmlns:xlink="http://www.w3.org/1999/xlink" content-type="doi" xlink:type="simple">10.3897/zookeys.927.49351.figure1</object-id><object-id xmlns:xlink="http://www.w3.org/1999/xlink" content-type="arpha" xlink:type="simple">AFF59EA8-1297-5CAB-B49B-771A5F730E83</object-id><label>Figure 1.</label><caption><p>Distribution of the studied species: <italic><tp:taxon-name><tp:taxon-name-part taxon-name-part-type="genus" reg="Tyrannochthonius">Tyrannochthonius</tp:taxon-name-part> <tp:taxon-name-part taxon-name-part-type="species" reg="eua">eua</tp:taxon-name-part></tp:taxon-name></italic> sp. nov. (yellow triangle), <italic><tp:taxon-name><tp:taxon-name-part taxon-name-part-type="genus" reg="Nesocheiridium">Nesocheiridium</tp:taxon-name-part> <tp:taxon-name-part taxon-name-part-type="species" reg="stellatum">stellatum</tp:taxon-name-part></tp:taxon-name></italic> (white circle), <italic><tp:taxon-name><tp:taxon-name-part taxon-name-part-type="genus" reg="Nesocheiridium">N.</tp:taxon-name-part> <tp:taxon-name-part taxon-name-part-type="species" reg="onevai">onevai</tp:taxon-name-part></tp:taxon-name></italic> sp. nov. (red circle).</p></caption><graphic xmlns:xlink="http://www.w3.org/1999/xlink" xlink:href="zookeys-927-037-g001.jpg" position="float" orientation="portrait" xlink:type="simple" id="oo_400616.jpg"><uri content-type="original_file" xlink:type="simple">https://binary.pensoft.net/fig/400616</uri></graphic></fig><fig id="F3" position="float" orientation="portrait"><object-id xmlns:xlink="http://www.w3.org/1999/xlink" content-type="doi" xlink:type="simple">10.3897/zookeys.927.49351.figure3</object-id><object-id xmlns:xlink="http://www.w3.org/1999/xlink" content-type="arpha" xlink:type="simple">D6FCAD20-8B7A-5789-A638-39E2B2538F9F</object-id><label>Figure 3.</label><caption><p><italic><tp:taxon-name><tp:taxon-name-part taxon-name-part-type="genus" reg="Tyrannochthonius">Tyrannochthonius</tp:taxon-name-part> <tp:taxon-name-part taxon-name-part-type="species" reg="eua">eua</tp:taxon-name-part></tp:taxon-name></italic> sp. nov., holotype male, dorsal <bold>A</bold> carapace <bold>B</bold> coxae <bold>C</bold> coxal spines <bold>D</bold> right chelicera <bold>E</bold> right chela, showing trichobothrial pattern <bold>F</bold> chaetotaxy of genital area (sternites II–III). Abbreviations: trichobothria of moveable chelal finger: <italic>t</italic>–terminal, <italic>b</italic>–basal, <italic>sb</italic>–subbasal, <italic>st</italic>–subterminal; trichobothria of fixed chelal finger: <italic>dx</italic>–duplex trichobothria, <italic>et</italic>–exterior terminal, <italic>it</italic>–interior terminal, <italic>est</italic>–exterior subterminal, <italic>ist</italic>–interior subterminal, <italic>esb</italic>–exterior subbasal, <italic>eb</italic>–exterior basal, <italic>isb</italic>–interior subbasal, <italic>ib</italic>–interior basal. Scale bars: 0.1 mm.</p></caption><graphic xmlns:xlink="http://www.w3.org/1999/xlink" xlink:href="zookeys-927-037-g003.jpg" position="float" orientation="portrait" xlink:type="simple" id="oo_400618.jpg"><uri content-type="original_file" xlink:type="simple">https://binary.pensoft.net/fig/400618</uri></graphic></fig></tp:treatment-sec><ref-list><ref id="B3"><mixed-citation xmlns:xlink="http://www.w3.org/1999/xlink" xlink:type="simple"><person-group><name name-style="western"><surname>Beier</surname><given-names>M</given-names></name></person-group> (<year>1957</year>) <article-title><tp:taxon-name><tp:taxon-name-part taxon-name-part-type="order">Pseudoscorpionida</tp:taxon-name-part></tp:taxon-name>.</article-title><source>Insects of Micronesia</source><volume>3</volume>(<issue>1</issue>): <fpage>1</fpage>–<lpage>64</lpage>.</mixed-citation></ref></ref-list></tp:taxon-treatment>
