# Supplementary material for: Two new pseudoscorpion species (Pseudoscorpiones, Chthoniidae, Cheiridiidae) from the Tonga Islands, Polynesia, with a redescription of the genus Nesocheiridium
Source: Zookeys. 2020 Apr 16;927:37–51. doi: 10.3897/zookeys.927.49351 (PMC7180164; doi:10.3897/zookeys.927.49351)
Supplement: XML Treatment for Nesocheiridium onevai [file zookeys.927.49351-treatment5.xml]

<!DOCTYPE tp:taxon-treatment
  PUBLIC "-//TaxonX//DTD Taxonomic Treatment Publishing DTD v0 20100105//EN" "tax-treatment-NSO.dtd">
<tp:taxon-treatment xmlns:tp="http://www.plazi.org/taxpub"><tp:treatment-meta><kwd-group><label>Taxon classification</label><kwd><named-content xmlns:xlink="http://www.w3.org/1999/xlink" content-type="kingdom">Animalia</named-content></kwd><kwd><named-content xmlns:xlink="http://www.w3.org/1999/xlink" content-type="order">Pseudoscorpiones</named-content></kwd><kwd><named-content xmlns:xlink="http://www.w3.org/1999/xlink" content-type="family">Cheiridiidae</named-content></kwd></kwd-group><mixed-citation publication-type="journal"><person-group><name><surname>Krajčovičová</surname><given-names>Katarína</given-names></name><name><surname>Matyukhin</surname><given-names>Aleksandr Vladimirovich</given-names></name><name><surname>Jana Christophoryová</surname><given-names/></name></person-group><article-title>Two new pseudoscorpion species (<tp:taxon-name><tp:taxon-name-part taxon-name-part-type="order">Pseudoscorpiones</tp:taxon-name-part></tp:taxon-name>, <tp:taxon-name><tp:taxon-name-part taxon-name-part-type="family">Chthoniidae</tp:taxon-name-part></tp:taxon-name>, <tp:taxon-name><tp:taxon-name-part taxon-name-part-type="family">Cheiridiidae</tp:taxon-name-part></tp:taxon-name>) from the Tonga Islands, Polynesia, with a redescription of the genus <italic><tp:taxon-name><tp:taxon-name-part taxon-name-part-type="genus" reg="Nesocheiridium">Nesocheiridium</tp:taxon-name-part></tp:taxon-name></italic></article-title><source>Zookeys</source><day>16</day><month>4</month><year>2020</year><volume>927</volume><fpage>37</fpage><lpage>51</lpage><pub-id pub-id-type="doi">10.3897/zookeys.927.49351</pub-id></mixed-citation></tp:treatment-meta><tp:nomenclature><tp:taxon-name><object-id xmlns:xlink="http://www.w3.org/1999/xlink" content-type="arpha" xlink:type="simple">0D961D1C-82E5-516A-81EE-8530A05BF590</object-id>
                <tp:taxon-name-part taxon-name-part-type="genus" reg="Nesocheiridium">Nesocheiridium</tp:taxon-name-part>
                <tp:taxon-name-part taxon-name-part-type="species" reg="onevai">onevai</tp:taxon-name-part>
                <object-id xmlns:xlink="http://www.w3.org/1999/xlink" content-type="zoobank" xlink:type="simple">http://zoobank.org/1EBB04B6-8414-42BE-950D-BE50D4397D44</object-id>
              </tp:taxon-name><tp:taxon-status xmlns:xlink="http://www.w3.org/1999/xlink" xlink:type="simple">sp. nov.</tp:taxon-status><xref ref-type="fig" rid="F1">Figs 1</xref><xref ref-type="fig" rid="F4">, 4B</xref><xref ref-type="fig" rid="F6">, 6</xref></tp:nomenclature><tp:treatment-sec sec-type="material" id="SECID0EL2AE"><title>Material examined.</title><p><bold><italic>Holotype</italic></bold>: Polynesia • ♀; Tonga, Onevai [<named-content xmlns:xlink="http://www.w3.org/1999/xlink" content-type="dwc:verbatimCoordinates" xlink:type="simple"><named-content content-type="geo-json" specific-use="{&#34;type&#34;:&#34;Point&#34;,&#34;coordinates&#34;:[-175.115000,-21.087000]}" id="NCID0EZ2AE" xlink:type="simple">-21.087, -175.115</named-content></named-content>]; 7 m a.s.l.; 10 Jun. 1980; Galina Fedorovna Kurcheva leg.; moss; <bold><named-content xmlns:xlink="http://www.w3.org/1999/xlink" content-type="dwc:institutional_code" xlink:type="simple">NHMW</named-content></bold> 29188.</p></tp:treatment-sec><tp:treatment-sec sec-type="description" id="SECID0EE3AE"><title>Description.</title><p><bold><italic>Adult female</italic></bold> (Figs <xref ref-type="fig" rid="F4">4B</xref>, <xref ref-type="fig" rid="F6">6</xref>). Integument coarsely granulate, dorsally granuloreticulate (Fig. <xref ref-type="fig" rid="F6">6B, C</xref>). Vestitural setae arcuate with a small spine, often covered by a fine exudate, giving them a leaf-like shape. <bold><italic>Carapace</italic></bold> (Fig. <xref ref-type="fig" rid="F6">6A</xref>): 0.72 × longer than broad, subtriangular; cucullus short; two distinct eyes with lenses; two lateral lighter sections at the level of the eyes (this is not due to damage); submedian transverse furrow deep (carapace slightly damaged in middle); anterior disk laterally with two protuberances, posterior disk with a shallow medial depression in its middle (Fig. <xref ref-type="fig" rid="F6">6A</xref>); with 30 leaf-like setae (20 before furrow, 10 behind); with one pair of lyrifissures in ocular area. <bold><italic>Chelicera</italic></bold> (Fig. <xref ref-type="fig" rid="F6">6D</xref>): 1.80 × longer than broad; four setae on hand, all acuminate; moveable finger with one short seta; fixed finger with two teeth near tip; with two lyrifissures on hand; galea long, slender, with three apical rami; serrula exterior with 10 blades; rallum consisting of four blades (Fig. <xref ref-type="fig" rid="F6">6E</xref>). <bold><italic>Coxae</italic></bold> (Fig. <xref ref-type="fig" rid="F6">6F</xref>): coarsely granulate; chaetotaxy: manducatory process two or three acuminate setae, rest of palpal coxa with four acuminate and two leaf-like setae, situated in anterior half; pedal coxae I 5–7 acuminate setae, II 6–8 acuminate setae, III seven or eight acuminate setae, IV eight or nine acuminate setae. Lyrifissures: one on coxa III, one on coxa IV; maxillary lyrifissures not visible.</p><fig id="F6" position="float" orientation="portrait"><object-id xmlns:xlink="http://www.w3.org/1999/xlink" content-type="doi" xlink:type="simple">10.3897/zookeys.927.49351.figure6</object-id><object-id xmlns:xlink="http://www.w3.org/1999/xlink" content-type="arpha" xlink:type="simple">E88895DB-D8B7-5559-9ED5-B899CCED38FB</object-id><label>Figure 6.</label><caption><p><italic><tp:taxon-name><tp:taxon-name-part taxon-name-part-type="genus" reg="Nesocheiridium">Nesocheiridium</tp:taxon-name-part> <tp:taxon-name-part taxon-name-part-type="species" reg="onevai">onevai</tp:taxon-name-part></tp:taxon-name></italic> sp. nov., holotype female <bold>A</bold> carapace (damaged part cross-hatched) <bold>B, C</bold> details of granulation types on carapace <bold>D</bold> right chelicera <bold>E</bold> rallum <bold>F</bold> coxae <bold>G</bold> right palp minus chela <bold>H</bold> chelal fingers, ventro-lateral view, showing swelling on fixed finger <bold>I</bold> right chela <bold>J</bold> detail of granulation on chela <bold>K</bold> chaetotaxy of genital area (sternites II–III) <bold>L</bold> right leg I <bold>M</bold> right leg IV. Abbreviations as for Figure <xref ref-type="fig" rid="F3">3</xref>. Scale bars: 0.1 mm.</p></caption><graphic xmlns:xlink="http://www.w3.org/1999/xlink" xlink:href="zookeys-927-037-g006.jpg" position="float" orientation="portrait" xlink:type="simple" id="oo_400621.jpg"><uri content-type="original_file" xlink:type="simple">https://binary.pensoft.net/fig/400621</uri></graphic></fig><p><bold><italic>Pedipalp</italic></bold> (Fig. <xref ref-type="fig" rid="F6">6G–J</xref>): coarsely granulate; trochanter with distinct dorsal hump; patella markedly broadened mesally, with a distinct pedicel (Fig. <xref ref-type="fig" rid="F4">4B</xref>). Trochanter 1.56 ×, femur 3.25 ×, patella 2.10 ×, chela 2.60 ×, hand with pedicel 1.40 × longer than broad. Chela, including the base of the fixed finger, coarsely granulate (Fig. <xref ref-type="fig" rid="F6">6J</xref>). Venom apparatus present in both fingers. Fixed chelal finger with seven trichobothria, moveable chelal finger with two trichobothria. Fixed chelal finger with 10 flat marginal teeth; moveable finger with four flat marginal teeth. Fixed finger with granulate swelling mesally (Fig. <xref ref-type="fig" rid="F6">6H</xref>), trichobothria <italic>ib</italic> and <italic>ist</italic> distad of swelling. Trichobothrial pattern as in Figure <xref ref-type="fig" rid="F6">6I</xref>. <bold><italic>Opisthosoma</italic></bold>: Tergal chaetotaxy: 3+4: 4+4: 5+5: 6+7: 7+7: 7+7: 6+7: 7+6: 5+5: 4+3; I–X with leaf-like setae. Tergites without lyrifissures. Tergal pores I–X: 0+0: 1+2: 1+2: 2+2: 1+2: 2+2: 1+2: 2+2: 0+0: 0+0. Sternal chaetotaxy (Fig. <xref ref-type="fig" rid="F6">6K</xref>): 5+4 small entrance setae: 10: 4+5: 6+6: 6+7: 7+7: 7+7: 7+7: 5+4: 3+3; II–VIII with acuminate setae, IX–XI with leaf-like setae. Sternal lyrifissures II–XI: 1+1: 2: 0+0: 1+2: 1+1: 1+1: 1+1: 1+1: 1+1: 0+0. Sternal pores II–XI: 6: 0: 5+5: 5+5: 5+4: 0+1: 0+0: 0+0: 1+1: 3+4. Anal opercula: each with two short, acuminate setae. Anterior genital operculum with sternal plates divided. Genitalia not studied in detail. <bold><italic>Leg I</italic></bold> (Fig. <xref ref-type="fig" rid="F6">6L</xref>): trochanter 1.00 ×, femoropatella 3.00 ×, tibia 2.75 ×, tarsus 4.33 × longer than deep. <bold><italic>Leg IV</italic></bold> (Fig. <xref ref-type="fig" rid="F6">6M</xref>): trochanter 1.67 ×, femoropatella 3.80 ×, tibia 3.75 ×, tarsus 5.33 × longer than deep. No tactile setae present; claws simple.</p><p><bold><italic><tp:taxon-name><tp:taxon-name-part taxon-name-part-type="genus" reg="Dimensions">Dimensions</tp:taxon-name-part></tp:taxon-name></italic></bold> (length/width or, for legs, length/depth) in (mm). Body length 0.85. Pedipalp: trochanter 0.14/0.09, femur 0.26/0.08, patella 0.21/0.10, chela 0.39/0.15, hand with pedicel 0.21/0.15, hand without pedicel 0.19, moveable finger 0.18. Chelicera: 0.09/0.05, moveable finger 0.07. Carapace 0.28/0.39. Leg I: trochanter 0.05/0.05, femoropatella 0.15/0.05, tibia 0.11/0.04, tarsus 0.13/0.03. Leg IV: trochanter 0.10/0.06, femoropatella 0.19/0.05, tibia 0.15/0.04, tarsus 0.16/0.03.</p></tp:treatment-sec><tp:treatment-sec sec-type="etymology" id="SECID0ENBAG"><title>Etymology.</title><p>The species epithet refers to the island Onevai, on which this species occurs. It is used as a noun in apposition.</p></tp:treatment-sec><tp:treatment-sec sec-type="remarks" id="SECID0ESBAG"><title>Remarks.</title><p>The two species currently placed in the genus are easy to distinguish from each other by the form of the carapace (<italic><tp:taxon-name><tp:taxon-name-part taxon-name-part-type="genus" reg="Nesocheiridium">N.</tp:taxon-name-part> <tp:taxon-name-part taxon-name-part-type="species" reg="stellatum">stellatum</tp:taxon-name-part></tp:taxon-name></italic> lacks a medial depression on the posterior disk, whereas <italic><tp:taxon-name><tp:taxon-name-part taxon-name-part-type="genus" reg="Nesocheiridium">N.</tp:taxon-name-part> <tp:taxon-name-part taxon-name-part-type="species" reg="onevai">onevai</tp:taxon-name-part></tp:taxon-name></italic> sp. nov. has a weak medial depression on the posterior disk); the shape of the palpal patella (not broadened in <italic><tp:taxon-name><tp:taxon-name-part taxon-name-part-type="genus" reg="Nesocheiridium">N.</tp:taxon-name-part> <tp:taxon-name-part taxon-name-part-type="species" reg="stellatum">stellatum</tp:taxon-name-part></tp:taxon-name></italic>, versus markedly broadened mesally in <italic><tp:taxon-name><tp:taxon-name-part taxon-name-part-type="genus" reg="Nesocheiridium">N.</tp:taxon-name-part> <tp:taxon-name-part taxon-name-part-type="species" reg="onevai">onevai</tp:taxon-name-part></tp:taxon-name></italic> sp. nov.); the number of setae on the carapace (43 in <italic><tp:taxon-name><tp:taxon-name-part taxon-name-part-type="genus" reg="Nesocheiridium">N.</tp:taxon-name-part> <tp:taxon-name-part taxon-name-part-type="species" reg="stellatum">stellatum</tp:taxon-name-part></tp:taxon-name></italic>, 30 in <italic><tp:taxon-name><tp:taxon-name-part taxon-name-part-type="genus" reg="Nesocheiridium">N.</tp:taxon-name-part> <tp:taxon-name-part taxon-name-part-type="species" reg="onevai">onevai</tp:taxon-name-part></tp:taxon-name></italic> sp. nov.); the number of marginal teeth on the fixed chelal finger (16 in <italic><tp:taxon-name><tp:taxon-name-part taxon-name-part-type="genus" reg="Nesocheiridium">N.</tp:taxon-name-part> <tp:taxon-name-part taxon-name-part-type="species" reg="stellatum">stellatum</tp:taxon-name-part></tp:taxon-name></italic>, 10 in <italic><tp:taxon-name><tp:taxon-name-part taxon-name-part-type="genus" reg="Nesocheiridium">N.</tp:taxon-name-part> <tp:taxon-name-part taxon-name-part-type="species" reg="onevai">onevai</tp:taxon-name-part></tp:taxon-name></italic> sp. nov.); the shape of the setae on sternite VIII (leaf-like in <italic><tp:taxon-name><tp:taxon-name-part taxon-name-part-type="genus" reg="Nesocheiridium">N.</tp:taxon-name-part> <tp:taxon-name-part taxon-name-part-type="species" reg="stellatum">stellatum</tp:taxon-name-part></tp:taxon-name></italic>, as opposed to acuminate in <italic><tp:taxon-name><tp:taxon-name-part taxon-name-part-type="genus" reg="Nesocheiridium">N.</tp:taxon-name-part> <tp:taxon-name-part taxon-name-part-type="species" reg="onevai">onevai</tp:taxon-name-part></tp:taxon-name></italic> sp. nov.); and the lengths of the palpal segments (femur 0.33 mm in <italic><tp:taxon-name><tp:taxon-name-part taxon-name-part-type="genus" reg="Nesocheiridium">N.</tp:taxon-name-part> <tp:taxon-name-part taxon-name-part-type="species" reg="stellatum">stellatum</tp:taxon-name-part></tp:taxon-name></italic>, 0.26 mm in <italic><tp:taxon-name><tp:taxon-name-part taxon-name-part-type="genus" reg="Nesocheiridium">N.</tp:taxon-name-part> <tp:taxon-name-part taxon-name-part-type="species" reg="onevai">onevai</tp:taxon-name-part></tp:taxon-name></italic> sp. nov.; patella 0.26 mm in <italic><tp:taxon-name><tp:taxon-name-part taxon-name-part-type="genus" reg="Nesocheiridium">N.</tp:taxon-name-part> <tp:taxon-name-part taxon-name-part-type="species" reg="stellatum">stellatum</tp:taxon-name-part></tp:taxon-name></italic>, 0.21 mm in <italic><tp:taxon-name><tp:taxon-name-part taxon-name-part-type="genus" reg="Nesocheiridium">N.</tp:taxon-name-part> <tp:taxon-name-part taxon-name-part-type="species" reg="onevai">onevai</tp:taxon-name-part></tp:taxon-name></italic> sp. nov.; hand with pedicel 0.28 mm in <italic><tp:taxon-name><tp:taxon-name-part taxon-name-part-type="genus" reg="Nesocheiridium">N.</tp:taxon-name-part> <tp:taxon-name-part taxon-name-part-type="species" reg="stellatum">stellatum</tp:taxon-name-part></tp:taxon-name></italic>, 0.21 mm in <italic><tp:taxon-name><tp:taxon-name-part taxon-name-part-type="genus" reg="Nesocheiridium">N.</tp:taxon-name-part> <tp:taxon-name-part taxon-name-part-type="species" reg="onevai">onevai</tp:taxon-name-part></tp:taxon-name></italic> sp. nov.).</p></tp:treatment-sec><tp:treatment-sec><!--Section generated to contain objects referenced in tp:taxon-treatment.--><fig id="F1" position="float" orientation="portrait"><object-id xmlns:xlink="http://www.w3.org/1999/xlink" content-type="doi" xlink:type="simple">10.3897/zookeys.927.49351.figure1</object-id><object-id xmlns:xlink="http://www.w3.org/1999/xlink" content-type="arpha" xlink:type="simple">AFF59EA8-1297-5CAB-B49B-771A5F730E83</object-id><label>Figure 1.</label><caption><p>Distribution of the studied species: <italic><tp:taxon-name><tp:taxon-name-part taxon-name-part-type="genus" reg="Tyrannochthonius">Tyrannochthonius</tp:taxon-name-part> <tp:taxon-name-part taxon-name-part-type="species" reg="eua">eua</tp:taxon-name-part></tp:taxon-name></italic> sp. nov. (yellow triangle), <italic><tp:taxon-name><tp:taxon-name-part taxon-name-part-type="genus" reg="Nesocheiridium">Nesocheiridium</tp:taxon-name-part> <tp:taxon-name-part taxon-name-part-type="species" reg="stellatum">stellatum</tp:taxon-name-part></tp:taxon-name></italic> (white circle), <italic><tp:taxon-name><tp:taxon-name-part taxon-name-part-type="genus" reg="Nesocheiridium">N.</tp:taxon-name-part> <tp:taxon-name-part taxon-name-part-type="species" reg="onevai">onevai</tp:taxon-name-part></tp:taxon-name></italic> sp. nov. (red circle).</p></caption><graphic xmlns:xlink="http://www.w3.org/1999/xlink" xlink:href="zookeys-927-037-g001.jpg" position="float" orientation="portrait" xlink:type="simple" id="oo_400616.jpg"><uri content-type="original_file" xlink:type="simple">https://binary.pensoft.net/fig/400616</uri></graphic></fig><fig id="F4" position="float" orientation="portrait"><object-id xmlns:xlink="http://www.w3.org/1999/xlink" content-type="doi" xlink:type="simple">10.3897/zookeys.927.49351.figure4</object-id><object-id xmlns:xlink="http://www.w3.org/1999/xlink" content-type="arpha" xlink:type="simple">F94B4AB5-37D1-54E9-9AF2-AB2A8C0BAF65</object-id><label>Figure 4.</label><caption><p><italic><tp:taxon-name><tp:taxon-name-part taxon-name-part-type="genus" reg="Nesocheiridium">Nesocheiridium</tp:taxon-name-part></tp:taxon-name></italic> species, dorsal view <bold>A</bold><italic><tp:taxon-name><tp:taxon-name-part taxon-name-part-type="genus" reg="Nesocheiridium">N.</tp:taxon-name-part> <tp:taxon-name-part taxon-name-part-type="species" reg="stellatum">stellatum</tp:taxon-name-part></tp:taxon-name></italic>, holotype male <bold>B</bold><italic><tp:taxon-name><tp:taxon-name-part taxon-name-part-type="genus" reg="Nesocheiridium">N.</tp:taxon-name-part> <tp:taxon-name-part taxon-name-part-type="species" reg="onevai">onevai</tp:taxon-name-part></tp:taxon-name></italic> sp. nov., holotype female. Arrow indicates widening of palpal patella. Scale bar: 0.5 mm.</p></caption><graphic xmlns:xlink="http://www.w3.org/1999/xlink" xlink:href="zookeys-927-037-g004.jpg" position="float" orientation="portrait" xlink:type="simple" id="oo_400619.jpg"><uri content-type="original_file" xlink:type="simple">https://binary.pensoft.net/fig/400619</uri></graphic></fig><fig id="F3" position="float" orientation="portrait"><object-id xmlns:xlink="http://www.w3.org/1999/xlink" content-type="doi" xlink:type="simple">10.3897/zookeys.927.49351.figure3</object-id><object-id xmlns:xlink="http://www.w3.org/1999/xlink" content-type="arpha" xlink:type="simple">D6FCAD20-8B7A-5789-A638-39E2B2538F9F</object-id><label>Figure 3.</label><caption><p><italic><tp:taxon-name><tp:taxon-name-part taxon-name-part-type="genus" reg="Tyrannochthonius">Tyrannochthonius</tp:taxon-name-part> <tp:taxon-name-part taxon-name-part-type="species" reg="eua">eua</tp:taxon-name-part></tp:taxon-name></italic> sp. nov., holotype male, dorsal <bold>A</bold> carapace <bold>B</bold> coxae <bold>C</bold> coxal spines <bold>D</bold> right chelicera <bold>E</bold> right chela, showing trichobothrial pattern <bold>F</bold> chaetotaxy of genital area (sternites II–III). Abbreviations: trichobothria of moveable chelal finger: <italic>t</italic>–terminal, <italic>b</italic>–basal, <italic>sb</italic>–subbasal, <italic>st</italic>–subterminal; trichobothria of fixed chelal finger: <italic>dx</italic>–duplex trichobothria, <italic>et</italic>–exterior terminal, <italic>it</italic>–interior terminal, <italic>est</italic>–exterior subterminal, <italic>ist</italic>–interior subterminal, <italic>esb</italic>–exterior subbasal, <italic>eb</italic>–exterior basal, <italic>isb</italic>–interior subbasal, <italic>ib</italic>–interior basal. Scale bars: 0.1 mm.</p></caption><graphic xmlns:xlink="http://www.w3.org/1999/xlink" xlink:href="zookeys-927-037-g003.jpg" position="float" orientation="portrait" xlink:type="simple" id="oo_400618.jpg"><uri content-type="original_file" xlink:type="simple">https://binary.pensoft.net/fig/400618</uri></graphic></fig></tp:treatment-sec></tp:taxon-treatment>
